# Supplementary material for: Vivaxin genes encode highly immunogenic, non-variant antigens on the Trypanosoma vivax cell-surface
Source: PLoS Negl Trop Dis. 2022 Sep 21;16(9):e0010791. doi: 10.1371/journal.pntd.0010791 (PMC9529106; doi:10.1371/journal.pntd.0010791)
Supplement: S1 Table — The table contains all data obtained from the peptide array assay, showing the peptide sequence and parent gene for each of 600 spots on the array. Where appropriate, the gene family is noted, or the gene is marked as ‘single-copy’ (‘SCG’) otherwise. The mean RRI value when assayed with infected serum (averaged across two duplicate spots) is followed by a statistical comparison (t-test) with the uninfected control (log2 fold-change in RRI and adjusted P-value). (XLSX) [file pntd.0010791.s009.xlsx]

## Sheet: Raw response intensity values
S1 Table. Raw response intensity (RRI) values for peptide array spots when assayed with infected serum and results of limma analysis.
Peptide	Peptide sequence	Parent gene	Family	Mean RRI	logFC	AveExpr	t	P.Value	adj.P.Val	B
1	TVESEDLIDLATQVS	TvY486_0900440	34	1044.56	2.28031	7.93785	1.81204	0.0756063	0.749523	-4.20987
2	ESDSELIDLAVEASG	TvY486_0020520	34	3263.72	0.377012	9.79414	0.505898	0.614048	0.976714	-6.12499
3	VVSEESDSELIDLAV	TvY486_0020520	34	3717.71	2.46172	10.2717	2.08276	0.0410708	0.684806	-3.87798
4	GGSAPRSSADAPLEP	TvY486_0020520	34	1736.56	0.324915	8.48931	0.502599	0.616386	0.976714	-6.0563
5	EESDSELIDLAVEAS	TvY486_0020520	34	3563.52	3.78378	9.3191	4.84273	5.86279e-06	0.0033711	3.7498
6	VSEESDSELIDLAVE	TvY486_0020520	34	3563.1	-1.82716	9.8152	-0.938971	0.351149	0.976714	-5.03916
7	SAPRSSADAPLEPTA	TvY486_0020520	34	1559.63	0.612701	7.79693	0.751981	0.454681	0.976714	-5.87081
8	MDVTVESEDLIDLAT	TvY486_0900440	34	1225.27	1.70723	8.92314	2.33113	0.0224962	0.538972	-3.58834
9	SEESDSELIDLAVEA	TvY486_0020520	34	3010.53	3.30313	9.67304	3.76855	0.000326561	0.0385603	0.155907
10	ESEDLIDLATQVSEP	TvY486_0900440	34	1375.81	0.790903	8.24087	0.857176	0.394565	0.976714	-5.55119
11	KTGDGGDVVVSEESD	TvY486_0020520	34	5093.39	2.06083	10.1109	3.70488	0.000335307	0.0385603	0.0232736
12	PEAVLKTGDGGDVVV	TvY486_0020520	34	3607.2	0.850935	9.88915	1.37658	0.171688	0.833812	-5.35616
13	KPEAVLKTGDGGDVV	TvY486_0020520	34	2527.49	0.317891	9.20537	0.59292	0.554535	0.976714	-6.1425
14	LKTGDGGDVVVSEES	TvY486_0020520	34	5596.57	1.65966	10.3316	3.21344	0.0016718	0.120161	-1.56591
15	VESEDLIDLATQVSE	TvY486_0900440	34	1824.84	1.37759	9.00301	1.90969	0.059805	0.737012	-4.37256
16	APRSSADAPLEPTAR	TvY486_0020520	34	1742.28	0.720534	8.93051	1.37995	0.170047	0.833812	-5.4523
17	GSAPRSSADAPLEPT	TvY486_0020520	34	1433.31	1.36912	8.13324	2.01307	0.0473111	0.70928	-4.18719
18	AVLKTGDGGDVVVSE	TvY486_0020520	34	4245.03	1.45673	9.54057	2.43999	0.0163153	0.505765	-3.46111
19	TTANKPEAVLKTGDG	TvY486_0020520	34	1487.86	0.503421	7.43311	0.662708	0.509212	0.976714	-5.80929
20	VTVESEDLIDLATQV	TvY486_0900440	34	1428.59	0.881077	8.76254	0.769845	0.445058	0.976714	-5.51458
21	EAVLKTGDGGDVVVS	TvY486_0020520	34	4006.32	1.99767	9.15251	2.78678	0.00665285	0.382539	-2.56679
22	VMDVTVESEDLIDLA	TvY486_0900440	34	1284.08	0.153956	9.15875	0.292756	0.770194	0.981221	-6.37358
23	VLKTGDGGDVVVSEE	TvY486_0020520	34	4676.82	2.09077	9.86345	3.63164	0.000412979	0.0395771	-0.228774
24	DVTVESEDLIDLATQ	TvY486_0900440	34	1260.93	0.66774	8.20714	0.539767	0.591191	0.976714	-5.51488
25	PRSSADAPLEPTARD	TvY486_0020520	34	2097.52	0.635133	9.45807	1.46052	0.146406	0.828178	-5.48159
26	EGGSAPRSSADAPLE	TvY486_0020520	34	1955.51	0.615177	8.20437	1.15259	0.251429	0.90809	-5.74348
27	SSADAPLEPTARDST	TvY486_0020520	34	1592.62	1.61356	8.15955	2.06344	0.0421597	0.684806	-4.03866
28	SDSELIDLAVEASGQ	TvY486_0020520	34	2568.7	1.92529	9.26185	2.00772	0.0481077	0.70928	-4.08947
29	RSSADAPLEPTARDS	TvY486_0020520	34	1547.26	0.771374	8.55995	1.36345	0.175406	0.833812	-5.39742
30	STTANKPEAVLKTGD	TvY486_0020520	34	1169.29	0.0834221	7.23924	0.0817891	0.935096	0.99448	-5.74705
31	SADAPLEPTARDSTT	TvY486_0020520	34	1410.97	1.7873	8.1736	2.87285	0.0050979	0.325699	-2.33838
32	NKPEAVLKTGDGGDV	TvY486_0020520	34	1965.43	0.327673	8.8443	0.653198	0.514879	0.976714	-6.1924
33	DDIDAELIEAVTGPA	TvY486_0003690	34	2674.35	1.89046	8.62948	1.86585	0.0674585	0.748705	-4.30546
34	EDLIDLATQVSEPSN	TvY486_0900440	34	783.772	-1.77009	7.3697	-1.43421	0.156794	0.833812	-4.73027
35	TADDIDAELIEAVTG	TvY486_0003690	34	3620.21	2.38352	9.79411	3.28098	0.00141902	0.116562	-1.24472
36	DLIDLATQVSEPSNV	TvY486_0900440	34	371.394	NA	6.52248	NA	NA	NA	NA
37	DSELIDLAVEASGQH	TvY486_0020520	34	1894.89	0.724535	8.84446	1.17556	0.242404	0.901324	-5.57626
38	ANKPEAVLKTGDGGD	TvY486_0020520	34	1829.88	0.550914	8.42506	1.04513	0.297963	0.936222	-5.87258
39	ITADDIDAELIEAVT	TvY486_0003690	34	4732.79	1.71822	10.6497	1.77211	0.0800626	0.765304	-4.48647
40	AGGHGLITARKAGDG	TvY486_0041320	44	947.557	0.200862	7.60147	0.423326	0.672884	0.976714	-6.28836
41	DIDAELIEAVTGPAS	TvY486_0003690	34	1863.99	1.42319	8.50299	2.1371	0.0362457	0.684806	-3.91301
42	ADDIDAELIEAVTGP	TvY486_0003690	34	3350.62	1.98529	9.03454	1.94844	0.0561733	0.737012	-4.18362
43	DGSDLELIELALEES	TvY486_0039530	34	1470.79	0.0316359	8.68251	0.0322435	0.974363	0.995788	-5.95769
44	IHVDGSDLELIELAL	TvY486_0039530	34	1956.41	1.35665	9.88148	1.80503	0.0742059	0.749523	-4.56499
45	TANKPEAVLKTGDGG	TvY486_0020520	34	1515.32	-0.464834	7.8645	-0.788086	0.432549	0.976714	-5.92859
46	DVVVSEESDSELIDL	TvY486_0020520	34	3045.43	4.52745	9.35779	2.61711	0.0112208	0.403248	-2.81382
47	KDFKEMFIKCSKGDG	TvY486_0025790	SCG	2505.61	-0.665317	7.94298	-1.46123	0.146912	0.828178	-5.37087
48	GGDVVVSEESDSELI	TvY486_0020520	34	5227.74	-0.129626	9.93896	-0.158456	0.874554	0.99448	-5.88011
49	EVMDVTVESEDLIDL	TvY486_0900440	34	1422.34	-0.911489	8.91329	-1.31306	0.192965	0.834248	-5.20217
50	HVDGSDLELIELALE	TvY486_0039530	34	1565.03	0.455642	9.31121	0.634467	0.527164	0.976714	-5.98931
51	QEGGSAPRSSADAPL	TvY486_0020520	34	2219.29	-0.0971357	8.06439	-0.103749	0.917616	0.99448	-5.80602
52	VEKIQSKIKQEGGSA	TvY486_0020520	34	1860.42	0.814499	8.39273	1.56509	0.120435	0.828178	-5.17676
53	KRKMLRVPRREAKEE	TvY486_0028510	34	583.435	0.179851	8.27437	0.378023	0.706007	0.976714	-6.38005
54	LRVPRREAKEETDVV	TvY486_0028510	34	887.73	-0.48212	8.15311	-0.981804	0.328332	0.965984	-5.9417
55	DITADDIDAELIEAV	TvY486_0003690	34	4006.28	NA	9.75924	NA	NA	NA	NA
56	RKMLRVPRREAKEET	TvY486_0028510	34	667.16	-0.184807	8.65965	-0.443901	0.657795	0.976714	-6.4117
57	EKIQSKIKQEGGSAP	TvY486_0020520	34	1503.64	0.0019648	8.24493	0.00338677	0.997304	0.997304	-6.31789
58	VDGSDLELIELALEE	TvY486_0039530	34	1266.33	0.439001	9.25449	0.928664	0.354944	0.976714	-5.97892
59	LQTKIEKISQRKGDG	TvY486_0900440	34	714.704	-0.22885	8.33794	-0.49475	0.621575	0.976714	-6.27582
60	SDGAAAPTEADADAP	TvY486_0028510	34	754.049	0.907021	7.38842	1.31945	0.190786	0.834248	-5.29088
61	KQEGGSAPRSSADAP	TvY486_0020520	34	1993.38	0.499552	8.17244	0.803934	0.423499	0.976714	-6.00681
62	IDAELIEAVTGPASS	TvY486_0003690	34	1527.85	2.52394	9.00657	3.75554	0.000334226	0.0385603	0.12091
63	ADANLTSIMAINITN	TvY486_0003740	SCG	331.216	NA	6.41091	NA	NA	NA	NA
64	ELIELALEESPNTVV	TvY486_0039530	34	1182.57	0.895698	8.57459	0.963294	0.339334	0.971712	-5.3428
65	ALAREAAEAASAAEE	TvY486_1101450	44	825.778	-0.88683	7.3739	-1.4856	0.140663	0.828178	-5.15914
66	PTARDSTTANKPEAV	TvY486_0020520	34	764.762	0.738863	8.29738	1.04977	0.297487	0.936222	-5.51506
67	ATSELVQKLKGKSGD	TvY486_0031450	30	799.708	0.680245	7.47012	0.976751	0.331566	0.965984	-5.71415
68	LEPTARDSTTANKPE	TvY486_0020520	34	873.38	0.578875	8.25578	0.715313	0.476866	0.976714	-5.73367
69	EPTARDSTTANKPEA	TvY486_0020520	34	805.899	0.0281409	7.70077	0.0272514	0.978337	0.995788	-5.81858
70	TADGVQSESGSKTTA	TvY486_0003690	34	1274.31	0.313762	7.8427	0.300444	0.764883	0.981221	-5.7376
71	SQKVFVEEVLDSADS	TvY486_0019690	34	782.302	0.371803	8.39619	0.554786	0.580786	0.976714	-5.95586
72	ADAPLEPTARDSTTA	TvY486_0020520	34	1330.27	0.942718	8.08665	1.10589	0.272437	0.915162	-5.42622
73	PLEPTARDSTTANKP	TvY486_0020520	34	1025.89	0.607244	8.25375	0.67471	0.502254	0.976714	-5.596
74	MLRVPRREAKEETDV	TvY486_0028510	34	564.424	0.157148	8.18637	0.342058	0.732972	0.976714	-6.34057
75	ELIDLAVEASGQHSN	TvY486_0020520	34	1551.17	-0.88166	8.45531	-1.14731	0.255736	0.90809	-5.33701
76	SGLGALADTTGSVSE	TvY486_1101450	44	845.29	-0.114938	7.96256	-0.16536	0.869106	0.99448	-6.14074
77	VDPNEDGGGDEELSI	TvY486_0027490	31	916.486	-0.934062	8.95428	-2.39425	0.0182031	0.505765	-3.69396
78	RVPRREAKEETDVVS	TvY486_0028510	34	742.192	-1.18705	7.95207	-2.37577	0.0194382	0.506732	-3.70396
79	IQSKIKQEGGSAPRS	TvY486_0020520	34	1405.21	-0.0529271	9.09884	-0.133389	0.894066	0.99448	-6.50697
80	GDVVVSEESDSELID	TvY486_0020520	34	3599.9	1.08423	9.74467	1.48364	0.142459	0.828178	-5.00551
81	KVFVEEVLDSADSDE	TvY486_0019690	34	816.308	0.231947	7.73796	0.313519	0.754745	0.976714	-6.01701
82	DGVQSESGSKTTAAG	TvY486_0003690	34	1549.42	0.257944	8.14305	0.499168	0.618747	0.976714	-6.15263
83	ADGVQSESGSKTTAA	TvY486_0003690	34	1573.55	1.22365	8.03835	1.39542	0.167868	0.833812	-4.97931
84	RDSTTANKPEAVLKT	TvY486_0020520	34	814.8	1.03709	7.51462	1.2538	0.214477	0.859223	-5.17149
85	VDITADDIDAELIEA	TvY486_0003690	34	2992.7	-0.00762052	9.50162	-0.0101566	0.991922	0.995788	-6.08034
86	DSTTANKPEAVLKTG	TvY486_0020520	34	549.151	0.182808	7.00456	0.245589	0.806699	0.992086	-5.96943
87	KMLRVPRREAKEETD	TvY486_0028510	34	729.369	-0.835264	7.95544	-1.7844	0.0769076	0.749523	-4.8328
88	TARDSTTANKPEAVL	TvY486_0020520	34	558.184	0.883422	7.93123	0.774951	0.442095	0.976714	-5.30906
89	NNSTELGERALAIIM	TvY486_0016900	31	1461.75	-0.389876	9.38852	-0.892534	0.373924	0.976714	-5.9479
90	SKIKQEGGSAPRSSA	TvY486_0020520	34	1768.04	0.195353	8.29257	0.398258	0.691205	0.976714	-6.24739
91	ASQKVFVEEVLDSAD	TvY486_0019690	34	689.208	0.024235	7.76808	0.0356264	0.971682	0.995788	-6.0563
92	RVSAALDGELPNITE	TvY486_0016160	SCG	408.298	-0.402604	7.44223	-0.705136	0.48261	0.976714	-6.03823
93	NNFDDCKGALKTSDG	TvY486_0023590	31	349.941	0.265178	7.23271	0.511828	0.609935	0.976714	-6.17464
94	GDRRPAPSTAKSSDG	TvY486_0028510	34	459.143	-0.365195	7.48572	-0.609743	0.543552	0.976714	-6.02542
95	FELARLNSTESSVVD	TvY486_0040160	28	1147.74	-0.328774	8.30615	-0.466699	0.642326	0.976714	-5.89817
96	GVNGTETRAGEEVRA	TvY486_0043780	32	1318.76	-0.631648	9.56636	-1.75542	0.0811888	0.765304	-4.99581
97	KIQSKIKQEGGSAPR	TvY486_0020520	34	1777.8	0.595069	8.6965	1.36213	0.175513	0.833812	-5.51708
98	ISVRIDEVHKNATEI	TvY486_0031450	30	1198.78	0.34375	8.68442	0.46643	0.642444	0.976714	-5.79251
99	RAMGACRAAEAAVEE	TvY486_0017880	42	750.076	0.183567	7.90388	0.400067	0.689856	0.976714	-6.32435
100	GIAEKKLNNSTELGE	TvY486_0016900	31	821.132	0.0723962	8.78878	0.138817	0.889854	0.99448	-6.27271
101	HVSVARELLKVAEGN	TvY486_0013330	SCG	738.015	0.264778	7.62622	0.38494	0.701316	0.976714	-6.00479
102	DNGIYVNDASADQPL	TvY486_0023590	31	474.44	-0.547834	7.24575	-0.568598	0.571988	0.976714	-5.58531
103	FCLADESGEKGATAV	TvY486_0040160	28	446.168	-0.893865	7.84293	-1.4344	0.156043	0.833812	-5.11058
104	ESVPNDLKSAGQELI	TvY486_0006050	31	1060.43	-1.17634	8.50049	-2.24494	0.027068	0.622563	-3.91454
105	VPRREAKEETDVVSS	TvY486_0028510	34	763.573	-0.398523	8.08562	-0.706959	0.481526	0.976714	-5.98739
106	QSKIKQEGGSAPRSS	TvY486_0020520	34	1683.9	0.270222	8.56431	0.630239	0.529636	0.976714	-6.2427
107	IETHDDDKTQLKATV	TvY486_0004900	36	436.541	-0.160218	7.07165	-0.205898	0.837691	0.992297	-5.92793
108	VVDITADDIDAELIE	TvY486_0003690	34	3641.22	1.26105	10.1486	1.92745	0.0571139	0.737012	-4.43281
109	ELDGDGVGKSCDEFS	TvY486_0004900	36	666.332	-1.3989	8.07419	-2.63544	0.00974152	0.403248	-2.99438
110	AKGLNATEMSKVEEA	TvY486_0016150	30	459.59	0.870138	7.83391	1.90511	0.0597915	0.737012	-4.63408
111	VTALAVGNEVMDVTV	TvY486_0900440	34	1383.81	1.11631	8.90679	1.48903	0.140849	0.828178	-4.96794
112	GVEAGEDLMDLVDAV	TvY486_0037990	34	2832.7	-0.00520052	9.88026	-0.00964079	0.992324	0.995788	-6.3623
113	VSSAADAQAAVEEAI	TvY486_0007870	30	435.213	-0.592512	7.40327	-0.540872	0.590821	0.976714	-5.59634
114	NLKLTKSSASNDIDK	TvY486_0018070	SCG	777.326	1.14113	8.12927	1.39722	0.16733	0.833812	-4.90387
115	LALLNMSSVNSANNT	TvY486_0018070	SCG	767.94	NA	6.59891	NA	NA	NA	NA
116	RLESEVLNTEKKVGD	TvY486_0004900	36	1126.52	0.889017	8.59947	1.62144	0.107688	0.811456	-5.08138
117	QKVFVEEVLDSADSD	TvY486_0019690	34	1142.88	1.75743	7.99588	1.94717	0.055907	0.737012	-4.08594
118	FSGLGALADTTGSVS	TvY486_1101450	44	1117.62	0.0599587	8.33908	0.0803329	0.936173	0.99448	-6.00546
119	LLEMAFKKASLAMDK	TvY486_0016160	SCG	736.94	1.02387	8.67516	2.42056	0.0169832	0.505765	-3.54494
120	NASSTVEEFMHKIDK	TvY486_0017880	42	1331.05	0.225265	9.34832	0.506672	0.613458	0.976714	-6.27294
121	LDGDGVGKSCDEFSS	TvY486_0004900	36	1136.94	-0.238591	8.55638	-0.34806	0.728582	0.976714	-6.0533
122	KAAVGVDAAAAAVEE	TvY486_0032760	30	1463.07	0.723424	7.64023	1.07909	0.283713	0.923353	-5.57673
123	QLRDALEVVDKNVAE	TvY486_0016870	42	769.05	-0.564556	8.0311	-0.978647	0.330706	0.965984	-5.72021
124	AFELARLNSTESSVV	TvY486_0040160	28	1262.74	-1.80441	8.27654	-1.55848	0.124563	0.828178	-4.57754
125	APLEPTARDSTTANK	TvY486_0020520	34	1066.61	1.97506	7.53278	1.08718	0.282573	0.923353	-4.87762
126	LNSTESSVVDGGRNV	TvY486_0040160	28	795.904	0.746553	8.52426	1.13344	0.260595	0.90809	-5.46555
127	SVRIDEVHKNATEIA	TvY486_0031450	30	1302.74	0.653776	8.87015	0.646033	0.520371	0.976714	-5.45599
128	LSLWNGTSAEINATE	TvY486_0013330	SCG	1029.78	0.374148	8.11631	0.601764	0.548828	0.976714	-5.92923
129	DAGSHSERAAAYAEE	TvY486_0036690	44	432.071	-0.343542	7.03448	-0.739327	0.461359	0.976714	-6.04759
130	PNEDGGGDEELSIPN	TvY486_0027490	31	1344.99	-0.443026	8.71149	-0.932837	0.352732	0.976714	-5.98695
131	ELALLNMSSVNSANN	TvY486_0018070	SCG	1126.33	-4.01941	7.30481	-3.85662	0.000303792	0.0385603	0.123545
132	SAALLHVQTETNVVE	TvY486_0008460	30	397.714	-0.0320155	7.41145	-0.0490152	0.961045	0.99448	-6.11943
133	SEMSEAIETIPNVAE	TvY486_0037600	30	426.048	-0.128519	7.33334	-0.19947	0.842396	0.992297	-6.07186
134	SDLELIELALEESPN	TvY486_0039530	34	1228.54	1.01109	9.29803	1.47476	0.143751	0.828178	-5.16711
135	AALAKAAAVLRTNAN	TvY486_0029730	SCG	287.313	NA	5.94348	NA	NA	NA	NA
136	KTVLAHRQTNEAQTK	TvY486_0900440	34	1341.34	0.978132	7.43227	1.32392	0.189779	0.834248	-5.2502
137	MGACRAAEAAVEEKD	TvY486_0017880	42	837.921	-0.478232	8.71082	-1.145	0.254434	0.90809	-5.76994
138	TTTVTALAVGNEVMD	TvY486_0900440	34	750.991	-0.0348329	8.29479	-0.0532321	0.957665	0.99448	-6.15768
139	AVVKAFELARLNSTE	TvY486_0040160	28	477.407	-0.0635069	7.2913	-0.084045	0.933279	0.99448	-5.96482
140	GRLKGVNGTETRAGE	TvY486_0043780	32	942.794	-0.645868	9.24623	-1.44185	0.151487	0.833812	-5.4176
141	LAHRQTNEAQTKEEN	TvY486_0900440	34	318.09	-0.496653	6.85618	-0.543222	0.58906	0.976714	-5.7195
142	IIAEVVSTNRLASAN	TvY486_0018070	SCG	497.884	0.478247	6.93505	0.376859	0.708051	0.976714	-5.46222
143	VGNEVMDVTVESEDL	TvY486_0900440	34	1107.24	-0.367795	8.22952	-0.476773	0.635124	0.976714	-5.91141
144	TTVTALAVGNEVMDV	TvY486_0900440	34	772.497	0.0367406	8.36743	0.0579627	0.953931	0.99448	-6.1652
145	VLAHRQTNEAQTKEE	TvY486_0900440	34	240.742	-0.109112	6.86209	-0.173313	0.862867	0.992297	-6.10034
146	LVLESFLGAAASAEE	TvY486_0004080	SCG	458.486	0.165456	7.1038	0.244736	0.807377	0.992086	-6.01221
147	RTEDGSVSGSEVSSS	TvY486_0045490	44	738.296	0.47082	8.5279	0.624124	0.534059	0.976714	-5.85363
148	EELALLNMSSVNSAN	TvY486_0035600	SCG	581.394	NA	6.73557	NA	NA	NA	NA
149	FEKNLKLTKSSASND	TvY486_0018070	SCG	553.325	-0.48169	6.78335	-0.317821	0.751972	0.976714	-5.28973
150	EFSSSIETHDDDKTQ	TvY486_0004900	36	704.33	0.346334	7.89948	0.496888	0.620742	0.976714	-5.88236
151	KLTKSSASNDIDKSP	TvY486_0018070	SCG	959.319	-0.117808	7.75942	-0.150691	0.880665	0.99448	-5.97147
152	GACRAAEAAVEEKDA	TvY486_0017880	42	327.868	-0.114814	7.30007	-0.218093	0.82785	0.992297	-6.21605
153	SASQKVFVEEVLDSA	TvY486_0019690	34	755.972	1.0326	8.3221	0.954271	0.344124	0.974736	-5.20824
154	DEHGSGLANLTDCAP	TvY486_0012770	SCG	561.878	-0.500775	7.05163	-0.600605	0.550293	0.976714	-5.60381
155	GLNATEMSKVEEALN	TvY486_0016150	30	402.701	-0.309591	7.97463	-0.463536	0.644306	0.976714	-5.97147
156	AMPRHNMGAHDNAGN	TvY486_0032520	SCG	821.555	-0.146112	7.00368	-0.193197	0.847417	0.992297	-5.87925
157	RLASANLSGVESVTS	TvY486_0018070	SCG	692.019	0.495844	7.54794	0.592045	0.555729	0.976714	-5.75141
158	ARDSTTANKPEAVLK	TvY486_0020520	34	499.485	1.28646	7.13472	1.13749	0.260269	0.90809	-5.05017
159	GFNGMLDTCRTSIDK	TvY486_0900440	34	962.422	-0.758408	8.90759	-1.37337	0.172975	0.833812	-5.33281
160	VGVEAGEDLMDLVDA	TvY486_0037990	34	1656.77	-0.130243	9.51117	-0.269525	0.787985	0.982844	-6.39584
161	NEVMDVTVESEDLID	TvY486_0900440	34	587.256	0.907539	8.28759	1.7979	0.0755478	0.749523	-4.75524
162	IKQEGGSAPRSSADA	TvY486_0020520	34	1428.18	0.234595	8.08509	0.414107	0.679595	0.976714	-6.19874
163	VEAGEDLMDLVDAVG	TvY486_0037990	34	1898.72	0.174443	9.67975	0.37824	0.705864	0.976714	-6.3717
164	DSEGPKSSDSKSADA	TvY486_0019690	34	809.135	-1.9635	7.43457	-1.10447	0.273753	0.915162	-4.87433
165	TALAVGNEVMDVTVE	TvY486_0900440	34	1201.24	1.28126	8.6044	1.88192	0.0631918	0.748705	-4.47717
166	SSASNDIDKSPVQAV	TvY486_0004080	SCG	587.256	0.505884	7.55286	0.532101	0.5968	0.976714	-5.60465
167	AVGNEVMDVTVESED	TvY486_0900440	34	844.95	1.25616	7.8414	1.66927	0.0991265	0.794361	-4.75785
168	TVTALAVGNEVMDVT	TvY486_0900440	34	797.359	0.954851	8.42693	1.50087	0.137096	0.828178	-5.12069
169	ELARLNSTESSVVDG	TvY486_0040160	28	996.905	-0.647925	8.0386	-1.11222	0.269416	0.913603	-5.64545
170	NHANKLNTKTNSTEW	TvY486_0008460	30	747.824	0.00541872	8.07079	0.0114474	0.990887	0.995788	-6.32683
171	KIKQEGGSAPRSSAD	TvY486_0020520	34	1428.96	-0.149444	8.39533	-0.315135	0.753202	0.976714	-6.37883
172	NECQSVASEAAASEE	TvY486_0019690	34	575.925	-0.42701	7.03819	-0.65159	0.516863	0.976714	-5.88383
173	TAAYGRAYVAKRMDF	TvY486_1101450	44	1113.02	-0.276086	9.28278	-0.594926	0.552889	0.976714	-6.27206
174	AKKHEDSAGAEVKLI	TvY486_0017880	42	579.81	-0.230541	7.67495	-0.284212	0.777278	0.982844	-5.81177
175	ALAVGNEVMDVTVES	TvY486_0900440	34	876.839	1.12231	8.41819	1.5523	0.124539	0.828178	-4.88996
176	LDGWRADANLTSIMA	TvY486_0003740	SCG	701.173	-0.213718	8.14215	-0.449665	0.653845	0.976714	-6.25495
177	KAGDGADKALASVAE	TvY486_0041320	44	935.788	0.22728	7.37131	0.334976	0.738531	0.976714	-6.06641
178	LNNSTELGERALAII	TvY486_0016900	31	1308.97	-0.40423	9.18005	-0.743839	0.459026	0.976714	-5.95095
179	DLMDLVDAVGPLSDS	TvY486_0037990	34	905.731	1.13631	8.04964	1.73952	0.0854025	0.776173	-4.66579
180	RESMFGYGCKNIMDM	TvY486_0002990	31	933.941	0.298894	8.84495	0.801939	0.423987	0.976714	-6.19006
181	KIPAECNQSDDANNA	TvY486_0017990	28	517.728	0.973328	6.46046	1.00315	0.319887	0.961718	-5.30643
182	ADSDELMELVQTADK	TvY486_0019690	34	1267.12	-0.346272	8.46383	-0.578285	0.564441	0.976714	-6.06831
183	KDLSPEEVGAYTVFA	TvY486_0039510	SCG	3254.64	-0.187619	8.85098	-0.315042	0.75355	0.976714	-6.15761
184	EDLMDLVDAVGPLSD	TvY486_0037990	34	1395.04	1.1564	8.26835	1.86604	0.0652227	0.748705	-4.51213
185	LTKSSASNDIDKSPV	TvY486_0004080	SCG	709.231	0.0330184	8.14428	0.045389	0.963936	0.995087	-5.8925
186	NEDGGGDEELSIPNG	TvY486_0027490	31	723.196	-0.301539	8.51183	-0.608319	0.544117	0.976714	-6.1958
187	CRAAEAAVEEKDADV	TvY486_0017880	42	839.67	0.917943	8.39616	1.71441	0.0894331	0.776173	-4.83185
188	LASANLSGVESVTSS	TvY486_0018070	SCG	778.528	1.03117	7.77868	0.769045	0.44524	0.976714	-5.37137
189	SASNDIDKSPVQAVV	TvY486_0004080	SCG	615.185	0.992508	7.71502	0.649599	0.518759	0.976714	-5.16964
190	NGTSAEINATEASTN	TvY486_0013330	SCG	1139.6	-1.29716	8.14868	-1.20579	0.232338	0.885249	-5.00679
191	AHRQTNEAQTKEENN	TvY486_0900440	34	555.039	0.702323	7.40645	1.05534	0.295005	0.936222	-5.51932
192	LKGVNGTETRAGEEV	TvY486_0043780	32	1733.31	-0.785188	9.68494	-1.65296	0.100849	0.794361	-5.05958
193	GYTSLFVKEGRANDA	TvY486_0014260	31	578.51	0.459733	7.96925	0.611765	0.542219	0.976714	-5.77675
194	SYLEGRHPTAEEHAP	TvY486_0013330	SCG	536.96	-0.151928	8.06719	-0.319543	0.749844	0.976714	-6.33802
195	GGRTTTVTALAVGNE	TvY486_0900440	34	700.2	-0.110365	7.69177	-0.111898	0.911234	0.99448	-5.79416
196	DLELIELALEESPNT	TvY486_0039530	34	720.828	0.100418	7.92766	0.121873	0.903381	0.99448	-5.88582
197	FGENLIREVAATNDP	TvY486_0004900	36	950.997	-0.67634	7.54609	-1.00057	0.319944	0.961718	-5.68957
198	SVNDTIFNSFVQDAN	TvY486_0032760	30	915.558	0.297019	7.23145	0.338941	0.735762	0.976714	-5.89963
199	NLELTKSSASNDIDK	TvY486_0004080	SCG	847.49	0.906277	8.09151	1.34429	0.183325	0.833812	-5.17046
200	NEETNDKIESTNVGV	TvY486_0023840	30	922.172	-0.157238	8.13086	-0.197597	0.843925	0.992297	-5.89447
201	GSDLELIELALEESP	TvY486_0039530	34	4407.76	-0.622574	10.493	-0.973541	0.332311	0.965984	-5.83638
202	LLNMSSVNSANNTVT	TvY486_0018070	SCG	490.352	NA	6.69358	NA	NA	NA	NA
203	NLKLTKSSASNDIDK	TvY486_0018070	SCG	720.076	0.482286	7.99147	0.380274	0.70528	0.976714	-5.55276
204	ASANLSGVESVTSSP	TvY486_0018070	SCG	579.694	0.521351	7.8144	0.617064	0.539383	0.976714	-5.71064
205	KGTADGVQSESGSKT	TvY486_0003690	34	3075.88	0.97458	8.41269	1.32547	0.18879	0.834248	-5.2448
206	ASNGQLNETEGLLVV	TvY486_0032520	SCG	734.902	-1.38683	7.98536	-1.26589	0.211198	0.859223	-4.90195
207	HVKSVFGAFDAVLDK	TvY486_0039530	34	717.327	-2.34155	8.15473	-2.16715	0.0345734	0.684806	-3.62623
208	GPATRPQRSEVNATE	TvY486_0012770	SCG	805.908	-0.571768	8.10616	-1.06709	0.289182	0.928935	-5.67498
209	SELIDLAVEASGQHS	TvY486_0020520	34	1160.08	0.76498	8.68993	0.893472	0.374784	0.976714	-5.74595
210	WVDTLRHAKGLNATE	TvY486_0016150	30	754.658	-0.485868	7.66055	-0.604667	0.547573	0.976714	-5.7644
211	GDVTTDLVKFRQLGE	TvY486_0045490	44	1138.18	-1.10363	9.1265	-2.14083	0.0343638	0.684806	-4.19326
212	KGVNGTETRAGEEVR	TvY486_0043780	32	2264.26	-0.12183	10.0524	-0.337167	0.736412	0.976714	-6.50516
213	GGDVKKTKVYNSANE	TvY486_0016150	30	472.434	0.668176	6.66542	0.341532	0.734781	0.976714	-5.28325
214	LTKTRALLDNATNSF	TvY486_0018070	SCG	639.861	NA	7.0165	NA	NA	NA	NA
215	IADKVLRDMKSTNDT	TvY486_0016870	42	469.079	0.801479	7.2926	0.856628	0.395118	0.976714	-5.43618
216	NTGIPKEAAEAAMET	TvY486_0037990	34	367.422	-0.49707	7.54307	-0.892507	0.374451	0.976714	-5.77553
217	DELMELVQTADKPSS	TvY486_0019690	34	1100.02	0.891761	7.97519	1.3864	0.169089	0.833812	-5.23477
218	LIDLAVEASGQHSNM	TvY486_0020520	34	860.99	0.204133	8.45518	0.37996	0.704729	0.976714	-6.1665
219	RGEGLNCNITECLGE	TvY486_0030430	SCG	895.282	-0.301093	8.81593	-0.740101	0.460605	0.976714	-6.16792
220	EKNLKLTKSSASNDI	TvY486_0018070	SCG	600.322	NA	7.0285	NA	NA	NA	NA
221	LIEQHENEITTAESN	TvY486_0034550	36	956.732	2.09162	7.8988	2.64587	0.0102092	0.403248	-2.7799
222	PRREAKEETDVVSSV	TvY486_0028510	34	989.781	-0.784309	8.62546	-1.58668	0.115774	0.821853	-5.14278
223	ALAKAAAVLRTNANA	TvY486_0029730	SCG	235.064	NA	5.34139	NA	NA	NA	NA
224	GGVFHSSIAAAQSGE	TvY486_0037990	34	722.133	0.745319	8.15643	1.2149	0.227891	0.885249	-5.4763
225	DITHLLDQVFTNQTN	TvY486_0004080	SCG	446.959	NA	6.69061	NA	NA	NA	NA
226	NTNVFDAVSDAVLGI	TvY486_0031450	30	1062.95	0.963029	8.79067	1.03194	0.305867	0.945555	-5.30457
227	IACNTIVVLSVSANE	TvY486_0035600	SCG	289.757	NA	6.0382	NA	NA	NA	NA
228	VKAFELARLNSTESS	TvY486_0040160	28	516.232	0.323798	7.43445	0.332733	0.740625	0.976714	-5.68988
229	VRTNLMTSFTNDGNE	TvY486_0008460	30	601.22	-0.445787	7.52792	-0.603699	0.547842	0.976714	-5.88246
230	YGYTSLFVKEGRAND	TvY486_0014260	31	428.68	-0.583383	7.39213	-0.877683	0.383036	0.976714	-5.68436
231	MRTEDGSVSGSEVSS	TvY486_0045490	44	935.446	0.35088	9.06627	0.706444	0.481341	0.976714	-6.11962
232	VNDTIFNSFVQDANS	TvY486_0032760	30	370.099	0.0094063	6.45067	0.0101428	0.991944	0.995788	-5.75263
233	TSEAEKAAADARAAA	TvY486_0034550	36	203.842	0.844348	6.40771	1.14011	0.259013	0.90809	-5.32751
234	PKEAAEAAMETSGDA	TvY486_0037990	34	669.247	0.406767	8.09302	0.749077	0.45557	0.976714	-6.05284
235	NAWSGQSGGEIGGLF	TvY486_0043780	32	1435.65	-0.238578	9.67654	-0.53421	0.59402	0.976714	-6.31832
236	GNEVMDVTVESEDLI	TvY486_0900440	34	954.468	-0.787274	8.61109	-1.34183	0.183027	0.833812	-5.34339
237	VRAMGACRAAEAAVE	TvY486_0017880	42	285.881	0.161756	7.19725	0.272101	0.78622	0.982844	-6.1931
238	SDDANNATVSLEKAI	TvY486_0017990	28	513.092	-1.34505	7.51997	-0.906897	0.368569	0.976714	-5.0473
239	RKAGDGADKALASVA	TvY486_0041320	44	1352.44	-2.48858	7.54848	-2.69347	0.0089569	0.403248	-2.63403
240	GNDTNSTAAELSEAL	TvY486_0040160	28	1013.52	-2.24896	7.99101	-1.54744	0.129961	0.828178	-4.57491
241	TKSSASNDIDKSPVQ	TvY486_0004080	SCG	580.28	-0.770512	7.69418	-0.83527	0.406409	0.976714	-5.48336
242	IFKQDSSDSTDSNMT	TvY486_0037640	37	529.112	0.00536723	7.39857	0.00489256	0.996115	0.997304	-5.59775
243	KKHEDSAGAEVKLIQ	TvY486_0017880	42	1222.6	0.0512645	7.51486	0.0483422	0.961619	0.99448	-5.60219
244	HVASYANESMSAANE	TvY486_0045490	44	577.262	1.16062	6.88677	1.20253	0.233659	0.885249	-5.12166
245	ENEITTAESNAGNAA	TvY486_0034550	36	487.194	-0.273771	6.85724	-0.27402	0.785078	0.982844	-5.7098
246	LNATEMSKVEEALNF	TvY486_0016150	30	615.187	-0.248208	8.56141	-0.363013	0.717631	0.976714	-5.94875
247	KALEQLERINKSIQH	TvY486_0017990	28	1362.14	-0.619944	7.96361	-1.24778	0.215179	0.859223	-5.47376
248	ACNTIVVLSVSANET	TvY486_0004080	SCG	286.244	-2.40802	6.27511	-2.04803	0.0462944	0.70928	-3.81701
249	NASNGQLNETEGLLV	TvY486_0032520	SCG	742.008	0.237107	8.35535	0.384842	0.701352	0.976714	-6.06235
250	SDTAHLLANITETNE	TvY486_0007870	30	737.189	-0.262799	7.43133	-0.236565	0.813867	0.992297	-5.74646
251	ETNDKIESTNVGVHE	TvY486_0023840	30	639.58	-0.661216	7.95092	-1.3372	0.184164	0.833812	-5.41328
252	RAVNNSIVDAANDTM	TvY486_0037600	30	997.875	-0.706169	8.21771	-1.25382	0.212952	0.859223	-5.47119
253	VMKSAALLHVQTETN	TvY486_0008460	30	617.878	1.08001	7.47227	1.25231	0.215089	0.859223	-5.15832
254	KTIKSTYNDTQSNAT	TvY486_0031450	30	1025.5	-0.183416	7.2488	-0.190512	0.849597	0.992297	-5.71813
255	VSTNRLASANLSGVE	TvY486_0018070	SCG	517.871	-0.201218	7.93948	-0.333609	0.739442	0.976714	-6.14771
256	SDASQMAEDAATSVA	TvY486_0045490	44	994.432	0.915273	7.90465	0.872575	0.386248	0.976714	-5.4212
257	VFEKNLKLTKSSASN	TvY486_0018070	SCG	589.003	NA	7.30806	NA	NA	NA	NA
258	YDEDDVKMDEADPNE	TvY486_0045910	31	877.819	-0.62703	7.85732	-1.19727	0.233923	0.885249	-5.6422
259	FVEEVLDSADSDELM	TvY486_0019690	34	1279.64	-0.499142	9.41171	-0.951118	0.34331	0.974736	-5.8711
260	DVSCKFLNSADAPRD	TvY486_0004900	36	1248.88	0.117491	8.41517	0.20982	0.834193	0.992297	-6.2622
261	SECKGILAANEASGE	TvY486_0020520	34	565.033	0.338477	7.92619	0.480619	0.631822	0.976714	-6.07411
262	DKVLRDMKSTNDTMG	TvY486_0016870	42	1044.69	0.386069	8.44426	0.816095	0.415987	0.976714	-6.08018
263	DKCDPLYQQFLDVVV	TvY486_0040160	28	1638.78	0.19361	9.02411	0.129353	0.897559	0.99448	-5.33427
264	NCSSKVSNRTAVTAE	TvY486_0029730	SCG	381.087	0.417895	6.76214	0.262432	0.793859	0.988028	-5.3548
265	QTENEETNDKIESTN	TvY486_0023840	30	886.25	0.234795	7.18669	0.340237	0.734499	0.976714	-6.12587
266	PLQDIFTLDQEGGRT	TvY486_0032520	SCG	850.3	-0.514754	8.72718	-1.33694	0.183336	0.833812	-5.59267
267	FIILERILTSGGGHE	TvY486_0016290	SCG	795.411	-1.17516	8.08978	-2.47416	0.014675	0.496362	-3.45855
268	DAPLEPTARDSTTAN	TvY486_0020520	34	544.462	-0.0800359	6.80672	-0.0721469	0.942725	0.99448	-5.60285
269	QTGGVVGVEAGEDLM	TvY486_0037990	34	1411.36	-0.410085	9.56012	-1.071	0.285774	0.923353	-5.9907
270	LFTLSAFVSTTKAGD	TvY486_0042890	32	921.26	-0.0442785	6.26611	-0.0279199	0.977833	0.995788	-5.36114
271	GQQLRDALEVVDKNV	TvY486_0016870	42	661.405	-0.0976493	8.25472	-0.122812	0.902641	0.99448	-5.87177
272	GLSYPFLGEFLSLPV	TvY486_1103920	SCG	1450.12	0.140634	9.25737	0.272758	0.785591	0.982844	-6.19751
273	LSALDALQIGSVGDE	TvY486_0045910	31	649.533	-0.0583543	8.35102	-0.096446	0.923354	0.99448	-6.26979
274	SLHAVRTLKQEIIHD	TvY486_0040160	28	513.9	-0.373844	7.91072	-0.647313	0.518959	0.976714	-6.01206
275	HAKGLNATEMSKVEE	TvY486_0016150	30	459.844	0.417508	7.70299	0.738117	0.462477	0.976714	-5.9958
276	NNSIVDAANDTMKDL	TvY486_0037600	30	820.19	-0.311611	8.26181	-0.437202	0.663589	0.976714	-5.85871
277	RDIVVAEDTAKEAVE	TvY486_0032760	30	465.141	0.317664	7.81329	0.546794	0.58592	0.976714	-6.01273
278	KVEKIQSKIKQEGGS	TvY486_0020520	34	1567.48	0.448228	8.14703	0.97275	0.332635	0.965984	-5.96004
279	SLWNGTSAEINATEA	TvY486_0013330	SCG	526.684	-0.423498	7.20387	-0.409819	0.683623	0.976714	-5.62786
280	LNTKTNSTEWKYEMI	TvY486_0008460	30	872.979	-0.453671	9.31077	-1.26682	0.207224	0.859223	-5.70233
281	STNDTMGGSLNTLRA	TvY486_0016870	42	342.632	0.00651576	7.24969	0.00973565	0.992259	0.995788	-6.10527
282	DNVTCICEDHRQAAN	TvY486_0030430	SCG	654.646	-1.9737	6.93186	-1.17594	0.244979	0.901324	-4.80129
283	SRLHHRRSDINDFTK	TvY486_0020520	34	408.208	-0.699529	6.85	-0.907734	0.367426	0.976714	-5.58388
284	ANSDDILLLNNVDVI	TvY486_0029750	30	1011.92	-0.249717	8.21822	-0.161421	0.872454	0.99448	-5.31304
285	GSHSERAAAYAEESI	TvY486_0036690	44	1103.63	-0.910948	8.27479	-1.82979	0.070521	0.749523	-4.68878
286	HRAAIAEARAEEALS	TvY486_1101450	44	277.647	0.30909	7.41049	0.495144	0.621747	0.976714	-6.08485
287	NDTNSTAAELSEALA	TvY486_0040160	28	430.156	-0.115656	6.89263	-0.134923	0.893141	0.99448	-6.00111
288	VEEVLRSVEVILESP	TvY486_0001040	42	1912.59	-0.259963	9.18473	-0.427276	0.670247	0.976714	-6.15019
289	AMGACRAAEAAVEEK	TvY486_0017880	42	474.991	0.0506915	7.93356	0.116125	0.907746	0.99448	-6.41342
290	LKELLQPTEGPVNAN	TvY486_0029700	34	547.444	0.946501	7.22176	1.00535	0.319573	0.961718	-5.29976
291	KKAEGTQNQGNGNSE	TvY486_0030430	SCG	1303.4	-0.340033	7.42753	-0.449267	0.654758	0.976714	-5.89523
292	SAADGRLKGVNGTET	TvY486_0043780	32	405.913	0.131065	7.3943	0.181491	0.856584	0.992297	-5.96833
293	ADGRLKGVNGTETRA	TvY486_0043780	32	791.469	0.0371901	8.3903	0.083858	0.933313	0.99448	-6.4431
294	LMELVQTADKPSSAN	TvY486_0019690	34	869.219	-0.385001	7.37505	-0.43132	0.667922	0.976714	-5.65629
295	STNRLASANLSGVES	TvY486_0018070	SCG	514.727	-0.229306	7.09185	-0.242619	0.809115	0.992086	-5.75563
296	AQTFINTASTNSSEM	TvY486_0006050	31	631.525	0.198139	7.86913	0.361681	0.718556	0.976714	-6.18405
297	TNRLASANLSGVESV	TvY486_0018070	SCG	690.803	1.84123	7.69151	1.7294	0.0900382	0.776173	-4.37254
298	HENEITTAESNAGNA	TvY486_0034550	36	694.225	-0.422521	6.61896	-0.315863	0.753656	0.976714	-5.52631
299	SASNDIDKSPVQAVV	TvY486_0004080	SCG	630.612	0.797512	7.46903	0.658412	0.513236	0.976714	-5.39065
300	KETICEGLKEAINTA	TvY486_0032520	SCG	776.859	0.0560186	7.30883	0.089588	0.928908	0.99448	-6.01642
301	NRQSESAQANAASVL	TvY486_0016870	42	180.148	NA	6.13645	NA	NA	NA	NA
302	NSGRTNTGGGSEVLI	TvY486_1102420	SCG	807.231	-0.387748	8.43547	-0.725061	0.470531	0.976714	-5.83246
303	ASCMLGMDVGEGLTV	TvY486_0039510	SCG	822.433	-0.671095	8.75357	-1.48992	0.138893	0.828178	-5.36056
304	MRAVNNSIVDAANDT	TvY486_0037600	30	433.759	-0.479206	6.72668	-0.416026	0.679104	0.976714	-5.51192
305	THDDDKTQLKATVAS	TvY486_0004900	36	344.883	-0.0696359	6.49824	-0.0780268	0.938125	0.99448	-5.75446
306	TENEETNDKIESTNV	TvY486_0023840	30	909.441	-2.48279	7.65198	-1.63175	0.108665	0.811456	-4.33524
307	RLKGVNGTETRAGEE	TvY486_0043780	32	907.301	-0.184283	9.12776	-0.446107	0.656195	0.976714	-6.36948
308	WANESERNATEAANT	TvY486_0031450	30	1276.39	-1.46261	7.30791	-1.52996	0.131199	0.828178	-4.72708
309	SSASQKVFVEEVLDS	TvY486_0019690	34	1197.46	0.662472	8.93922	0.898072	0.372101	0.976714	-5.66888
310	TWANESERNATEAAN	TvY486_0031450	30	1194.1	-0.592653	7.70803	-0.786481	0.43436	0.976714	-5.68286
311	ADRAEAGGNDAIAAA	TvY486_1101450	44	450.836	1.34077	6.74586	1.34499	0.18378	0.833812	-4.83359
312	LARLNSTESSVVDGG	TvY486_0040160	28	484.513	-0.217377	7.84371	-0.408225	0.683956	0.976714	-6.19266
313	DMRFDPGLSYPFLGE	TvY486_1103920	SCG	1284.85	-0.487867	9.69885	-1.25171	0.212563	0.859223	-5.70879
314	NYNSANFELDNAEQI	TvY486_0008460	30	551.864	-0.783657	7.73404	-1.22773	0.223782	0.881332	-5.37117
315	MDVKASIGKRACKDK	TvY486_0025790	SCG	604.282	-0.211537	8.18567	-0.493088	0.622867	0.976714	-6.28197
316	NNHANKLNTKTNSTE	TvY486_0008460	30	437.257	0.721583	6.74837	0.558205	0.579863	0.976714	-5.58976
317	ANFELDNAEQILGNA	TvY486_0008460	30	488.144	1.38852	7.41134	0.880438	0.383105	0.976714	-5.04116
318	ASDASQMAEDAATSV	TvY486_0045490	44	771.774	1.90704	7.25127	1.7592	0.0839448	0.776173	-4.38105
319	SHSERAAAYAEESIA	TvY486_0036690	44	609.353	0.149963	8.02616	0.273074	0.785408	0.982844	-6.24838
320	EKLLQSSDAKRGNAN	TvY486_0023840	30	359.422	0.166815	6.93148	0.213413	0.831741	0.992297	-5.88947
321	LKLTKSSASNDIDKS	TvY486_0018070	SCG	629.126	-0.310975	7.77094	-0.329661	0.74275	0.976714	-5.73531
322	VDANSAEKVAESSVA	TvY486_0016150	30	682.569	-0.811629	7.75445	-0.706003	0.483115	0.976714	-5.40671
323	LVFVCCSFVCSQGEM	TvY486_0029730	SCG	623.113	0.183427	8.36179	0.49121	0.624175	0.976714	-6.32693
324	SSASNDIDKSPVQAV	TvY486_0004080	SCG	627.697	-0.968029	7.47936	-0.62177	0.536618	0.976714	-5.19321
325	QGKKAEGTQNQGNGN	TvY486_0030430	SCG	877.785	-0.193596	7.68005	-0.223436	0.823886	0.992297	-5.77952
326	ANSAEKVAESSVANA	TvY486_0016150	30	1012.2	NA	7.1503	NA	NA	NA	NA
327	YNDTQSNATTCQSVF	TvY486_0031450	30	886.635	1.44366	8.11073	1.56305	0.123053	0.828178	-4.67422
328	RVKDSKSLPEDVPVT	TvY486_0003740	SCG	633.459	-0.448604	7.89474	-0.744966	0.458476	0.976714	-5.93229
329	GVKNALKDLEKFGEE	TvY486_0037990	34	1131.45	-0.503073	9.0862	-1.08848	0.278282	0.919611	-5.85103
330	KAVSSAADAQAAVEE	TvY486_0007870	30	564.369	0.0675027	7.0581	0.0777233	0.93827	0.99448	-5.90481
331	QGATPVQVAAGTNAD	TvY486_1103920	SCG	597.265	-0.294092	7.54653	-0.420946	0.675066	0.976714	-5.97202
332	KKASLAMDKLVSEMA	TvY486_0016160	SCG	1640.89	-0.95539	8.25354	-1.65922	0.100086	0.794361	-4.95152
333	KLTKSSASNDIDKSP	TvY486_0018070	SCG	661.904	0.276468	7.12273	0.346276	0.73019	0.976714	-5.9246
334	QNQGKKAEGTQNQGN	TvY486_0030430	SCG	679.65	-0.94471	7.21101	-0.833017	0.407796	0.976714	-5.32968
335	LWNGTSAEINATEAS	TvY486_0013330	SCG	861.82	0.00950311	7.81488	0.0136153	0.989171	0.995788	-6.01828
336	AELDGDGVGKSCDEF	TvY486_0004900	36	599.45	-0.515347	8.24212	-0.908327	0.365605	0.976714	-5.92677
337	GGNDAIAAADAEQGN	TvY486_1101450	44	812.559	-0.210573	7.8104	-0.313936	0.754419	0.976714	-6.0184
338	VKSVFGAFDAVLDKM	TvY486_0039530	34	927.307	-0.311839	8.94946	-0.725732	0.46936	0.976714	-6.12311
339	MSRTSRMNESAAEYE	TvY486_0045910	31	431.573	-0.341909	7.96092	-0.760668	0.448348	0.976714	-6.11682
340	PSEMEKDDAALGAVV	TvY486_0029700	34	1020.81	-1.16054	8.27965	-1.9407	0.0556501	0.737012	-4.41824
341	KRVKDSKSLPEDVPV	TvY486_0003740	SCG	779.555	-1.30996	7.15621	-1.54175	0.128395	0.828178	-4.82107
342	NIAAANESMETTTTN	TvY486_0031450	30	489.679	0.0412994	7.55863	0.0487142	0.961317	0.99448	-5.83815
343	GTSAEINATEASTNY	TvY486_0013330	SCG	867.711	-0.531562	7.97867	-0.565521	0.573829	0.976714	-5.61563
344	KERVRKNWEDKKMDV	TvY486_0039530	34	1116.39	-0.238091	9.13554	-0.65138	0.515791	0.976714	-6.30495
345	WIGEAKMDSVVTGAF	TvY486_0040160	28	936.156	-0.717214	9.10493	-1.7207	0.0879731	0.776173	-4.90452
346	IGEGIDTYVEGLGEI	TvY486_0016160	SCG	2860.3	-0.946195	10.3299	-2.07377	0.0400307	0.684806	-4.3154
347	MAFKKASLAMDKLVS	TvY486_0016160	SCG	435.706	0.113147	7.43189	0.179504	0.858007	0.992297	-6.14136
348	PHESTVAQNANQLGE	TvY486_0006230	SCG	462.483	0.186562	7.50377	0.256864	0.79806	0.991111	-5.98621
349	KITNNSPREDPSTVS	TvY486_0012580	38	588.219	-0.317355	7.75561	-0.499752	0.61843	0.976714	-5.99939
350	YGAVGDELSSNAANA	TvY486_0023840	30	382.738	0.400557	6.50594	0.235855	0.814692	0.992297	-5.24787
351	TEDGSVSGSEVSSSP	TvY486_0045490	44	847.905	0.33883	8.66769	0.454164	0.650896	0.976714	-5.84575
352	WNGTSAEINATEAST	TvY486_0013330	SCG	697.379	0.457595	7.67238	0.452654	0.652757	0.976714	-5.58981
353	HADRAEAGGNDAIAA	TvY486_1101450	44	491.23	0.134094	6.66932	0.159088	0.874228	0.99448	-5.75451
354	GTIIDSRTVTFNLDK	TvY486_0003690	34	756.024	0.0588101	8.40633	0.064044	0.949186	0.99448	-5.76428
355	GVFHSSIAAAQSGES	TvY486_0037990	34	273.977	-0.983885	6.95	-1.13213	0.262162	0.90809	-5.18254
356	LQQAIVAEEKAKEAY	TvY486_0006050	31	505.893	-0.00879837	8.19399	-0.0220395	0.982455	0.995788	-6.36744
357	AADGRLKGVNGTETR	TvY486_0043780	32	936.656	-0.0846322	8.64627	-0.212542	0.83203	0.992297	-6.41256
358	GGVVGVEAGEDLMDL	TvY486_0037990	34	1949.99	-0.0599374	9.91247	-0.131544	0.895534	0.99448	-6.42025
359	ASSTPTHKLSIENNA	TvY486_0001040	42	198.896	0.35771	5.5829	0.222101	0.825312	0.992297	-5.25025
360	KTASCMLGMDVGEGL	TvY486_0039510	SCG	1244.74	-0.517048	9.35448	-1.49555	0.136931	0.828178	-5.4152
361	TKIPAECNQSDDANN	TvY486_0017990	28	487.659	-1.29323	6.3344	-0.851659	0.400853	0.976714	-5.2021
362	ELTKSSASNDIDKSP	TvY486_0004080	SCG	551.417	-0.62682	7.85313	-0.700665	0.486222	0.976714	-5.62083
363	NKTITSDVNKDDFMD	TvY486_0014260	31	567.656	-0.277318	8.28	-0.588328	0.557508	0.976714	-6.21255
364	ALGDAHLGAAKIDAA	TvY486_0008460	30	498.521	0.806877	7.70508	1.0104	0.316501	0.961718	-5.43635
365	QEEVSTWNEEKLIAT	TvY486_0037990	34	1214.69	0.106194	8.25574	0.176108	0.860584	0.992297	-6.20255
366	DALTKTRALLDNATN	TvY486_0018070	SCG	373.726	-2.82763	6.30474	-1.61232	0.114761	0.821853	-4.30907
367	ASAADGRLKGVNGTE	TvY486_0043780	32	657.026	0.57641	8.00531	1.03438	0.30343	0.945555	-5.77622
368	EKNLELTKSSASNDI	TvY486_0004080	SCG	663.709	0.855247	7.60144	1.00101	0.32113	0.961718	-5.35614
369	RLQGDSDSPLLVNDN	TvY486_0014260	31	287.357	-0.582563	6.77065	-0.695208	0.489964	0.976714	-5.62384
370	NSANNTVTEYLTDIE	TvY486_0018070	SCG	447.982	-0.461693	7.49213	-0.580366	0.56388	0.976714	-5.88925
371	ATNDPEVVENVQVVR	TvY486_0004900	36	676.064	0.0741937	8.36737	0.150116	0.880988	0.99448	-6.32951
372	SPNKAWYLVKDAETN	TvY486_0029730	SCG	364.282	1.01442	7.15826	1.28159	0.204471	0.859223	-5.23158
373	ASMYSRISRAIANAN	TvY486_0008460	30	521.768	0.776285	6.89573	0.826634	0.412298	0.976714	-5.38681
374	DGIYGESRKLIDNAN	TvY486_0003690	34	535.613	0.792278	7.50362	0.897507	0.373588	0.976714	-5.41327
375	VGNDTNSTAAELSEA	TvY486_0040160	28	533.887	-0.827525	7.57483	-1.07659	0.285838	0.923353	-5.44943
376	ASTTVNTAVDDMNTV	TvY486_0037600	30	381.191	-0.265791	6.98593	-0.175719	0.861185	0.992297	-5.32843
377	GIDTYVEGLGEIDTL	TvY486_0016160	SCG	3511.58	-0.813483	10.6599	-1.49992	0.136667	0.828178	-5.19632
378	MSSVNSANNTVTEYL	TvY486_0018070	SCG	722.363	0.441273	8.28144	0.58292	0.561821	0.976714	-5.73573
379	PHESTGTQNSDQLGE	TvY486_0030430	SCG	633.051	-0.285836	8.43902	-0.715031	0.476027	0.976714	-6.1751
380	ADESGEKGATAVPDD	TvY486_0040160	28	845.109	0.23287	8.00044	0.344016	0.731715	0.976714	-6.02593
381	DHALRAARGTAGSPN	TvY486_0029730	SCG	419.793	0.453545	6.70552	0.31233	0.755891	0.976714	-5.34121
382	QECKSTTSANFEVAI	TvY486_0039510	SCG	978.692	-1.28709	8.17313	-1.33152	0.188323	0.834248	-4.94435
383	SSTPTHKLSIENNAA	TvY486_0001040	42	299.194	0.235962	6.78719	0.144509	0.885647	0.99448	-5.35777
384	LPVGKVSGAAEEAIE	TvY486_0041320	44	545.429	0.165737	8.06184	0.307265	0.759188	0.978774	-6.28948
385	SSASNDIDKSPVQAV	TvY486_0004080	SCG	459.033	-0.652081	7.26643	-0.717407	0.476055	0.976714	-5.5182
386	LMDLVDAVGPLSDSH	TvY486_0037990	34	997.09	0.631851	9.21475	1.47548	0.142379	0.828178	-5.36743
387	VDTDNCGVDNDGTAN	TvY486_0002990	31	466.107	0.742206	7.25525	0.857589	0.394534	0.976714	-5.43613
388	ANVDAFHGMDKVVNM	TvY486_0036690	44	784.673	-0.147238	8.58049	-0.315869	0.752685	0.976714	-6.28019
389	KGLNATEMSKVEEAL	TvY486_0016150	30	1323.56	0.588616	8.80474	1.18291	0.239243	0.899117	-5.68452
390	VVGFQECKSTTSANF	TvY486_0039510	SCG	476.365	NA	7.33277	NA	NA	NA	NA
391	LKLTKSSASNDIDKS	TvY486_0018070	SCG	634.713	0.0871519	7.9887	0.0826921	0.934355	0.99448	-5.62412
392	YDWVRFSAALEVVFE	TvY486_0018070	SCG	725.383	-0.626939	8.43748	-0.991526	0.323605	0.964109	-5.5992
393	EVGRNTERAKSEVDK	TvY486_0028850	42	729.311	0.0388146	8.12399	0.0632827	0.949668	0.99448	-6.05754
394	ADKVLRDMKSTNDTM	TvY486_0016870	42	968.894	-0.602048	8.7149	-1.40126	0.163656	0.833812	-5.47537
395	NEITTAESNAGNAAT	TvY486_0034550	36	435.859	0.460456	6.91537	0.399411	0.691327	0.976714	-5.49049
396	LYSLLEVSRVGEEVS	TvY486_0001040	42	2308.79	-0.531244	10.2763	-1.12753	0.261447	0.90809	-5.77883
397	WLITASLSFVCCANA	TvY486_0016150	30	434.433	0.0611127	6.89118	0.0772464	0.938689	0.99448	-5.85008
398	SVDVASTTVNTAVDD	TvY486_0037600	30	728.05	-0.430559	7.6471	-0.407235	0.685028	0.976714	-5.58663
399	KHGIAEKKLNNSTEL	TvY486_0016900	31	1525.25	-0.339339	8.38439	-0.451254	0.653127	0.976714	-5.96117
400	SQRKGDGEAEKTQAE	TvY486_0900440	34	665.299	-0.287047	8.1405	-0.564283	0.573581	0.976714	-6.18922
401	PYGAPNENDVGTVRD	TvY486_0037640	37	977.284	-0.756969	8.57173	-1.46676	0.144786	0.828178	-5.37104
402	IREVAATNDPEVVEN	TvY486_0004900	36	710.099	-0.113716	7.86714	-0.179061	0.858316	0.992297	-6.01431
403	TKSSASNDIDKSPVQ	TvY486_0004080	SCG	420.287	-0.0645952	7.57211	-0.0695968	0.944719	0.99448	-5.80858
404	TTDLVKFRQLGEATN	TvY486_0045490	44	717.757	-0.481438	7.88085	-0.379196	0.705986	0.976714	-5.53761
405	QRKGDGEAEKTQAEG	TvY486_0900440	34	555.473	-0.543629	8.1007	-1.31027	0.19238	0.834248	-5.63806
406	TNRGENWGEGAVGTN	TvY486_0012150	SCG	1002.92	-0.287275	8.61919	-0.478366	0.633394	0.976714	-6.1232
407	TQNSDQLGEPSGTEN	TvY486_0030430	SCG	462.408	1.98479	7.54306	1.47637	0.146049	0.828178	-4.67265
408	VMRAVNNSIVDAAND	TvY486_0037600	30	366.766	1.15591	6.76717	0.973205	0.334959	0.967848	-5.18808
409	KLNNSTELGERALAI	TvY486_0016900	31	1373.9	-0.119591	9.26426	-0.245698	0.806425	0.992086	-6.27204
410	YSLLEVSRVGEEVSN	TvY486_0001040	42	1302.14	-0.668545	9.19015	-1.17588	0.243045	0.901324	-5.59723
411	FEKNLKLTKSSASND	TvY486_0018070	SCG	480.997	1.04757	6.65022	0.64178	0.524071	0.976714	-5.15768
412	TKSSASNDIDKSPVQ	TvY486_0004080	SCG	539.307	1.4413	7.95175	0.92074	0.360592	0.976714	-5.04637
413	IAEKKLNNSTELGER	TvY486_0016900	31	998.003	-0.233111	9.32468	-0.638748	0.524078	0.976714	-6.24986
414	MHGCLTTDVGEAGAN	TvY486_0006230	SCG	511.059	NA	6.81281	NA	NA	NA	NA
415	AALAREAAEAASAAE	TvY486_1101450	44	181.422	-1.48281	6.28651	-1.83037	0.0727186	0.749523	-4.31731
416	AEAGGNDAIAAADAE	TvY486_1101450	44	373.478	-0.672451	6.70436	-0.450786	0.654175	0.976714	-5.24927
417	GNSNSGRTNTGGGSE	TvY486_1102420	SCG	1117.49	-0.796213	8.57284	-1.80099	0.074373	0.749523	-4.84232
418	LTKSSASNDIDKSPV	TvY486_0004080	SCG	531.562	1.32089	7.56987	0.898483	0.373153	0.976714	-5.04144
419	ETICEGLKEAINTAG	TvY486_0032520	SCG	360.788	-0.474989	7.24776	-0.703187	0.484341	0.976714	-5.81089
420	LTKSSASNDIDKSPV	TvY486_0004080	SCG	483.266	NA	7.46062	NA	NA	NA	NA
421	MVNASNGQLNETEGL	TvY486_0032520	SCG	726.082	-0.68603	8.21099	-1.42798	0.156239	0.833812	-5.35969
422	KLALLNMSSIDGANN	TvY486_0004080	SCG	904.591	-1.49915	7.22017	-1.20559	0.234014	0.885249	-4.92057
423	EMAFKKASLAMDKLV	TvY486_0016160	SCG	602.73	-1.01687	8.01663	-2.12229	0.036443	0.684806	-4.15823
424	GRTTTVTALAVGNEV	TvY486_0900440	34	474.878	0.554868	6.9793	0.44367	0.659196	0.976714	-5.48504
425	QNRPTSVERNESKEV	TvY486_0012770	SCG	922.954	-0.856165	7.8597	-1.48031	0.14282	0.828178	-5.11134
426	GAKPDATDGLRAIDV	TvY486_0040160	28	1203.04	-0.827003	9.25024	-1.69747	0.0926275	0.783247	-4.91747
427	KYDALSTKIGEITIS	TvY486_0031450	30	2058.8	-2.54533	8.91185	-2.75234	0.00832793	0.403248	-2.53499
428	LRHAKGLNATEMSKV	TvY486_0016150	30	634.86	1.31514	7.5533	1.85449	0.067709	0.748705	-4.402
429	QARALEARSKLKDAN	TvY486_0023590	31	311.294	1.03107	6.93245	0.696092	0.491335	0.976714	-5.34605
430	YQNYATVVEKEFAAT	TvY486_0034550	36	318.224	-0.0710256	7.20398	-0.0559543	0.955654	0.99448	-5.60385
431	ATAVPDDCQVGNDTN	TvY486_0040160	28	981.818	NA	7.6065	NA	NA	NA	NA
432	VVKAFELARLNSTES	TvY486_0040160	28	516.474	-0.387329	7.54013	-0.453537	0.651628	0.976714	-5.81075
433	VNNSIVDAANDTMKD	TvY486_0037600	30	727.209	0.248489	8.0617	0.392405	0.695777	0.976714	-6.10856
434	LTKTQALLDNATNSF	TvY486_0004080	SCG	718.196	NA	7.20262	NA	NA	NA	NA
435	SASNDIDKSPVQAVV	TvY486_0004080	SCG	451.769	2.6375	7.4046	2.12621	0.0387711	0.684806	-3.675
436	WSWYGEMGSFGIFDV	TvY486_0025570	32	1993.14	-0.440824	10.376	-1.39495	0.165041	0.833812	-5.5684
437	SVGAFDHAGKLDAAA	TvY486_0029750	30	271.002	-0.630959	7.11046	-1.02025	0.31098	0.956221	-5.55799
438	QQLRDALEVVDKNVA	TvY486_0016870	42	614.349	-1.04806	7.4537	-1.25535	0.214567	0.859223	-5.16479
439	TSQRARSELTSAANI	TvY486_0031450	30	394.301	0.648846	6.7776	0.39891	0.69173	0.976714	-5.26651
440	WMRTEDGSVSGSEVS	TvY486_0045490	44	1141.59	-0.316583	9.49725	-0.82875	0.408698	0.976714	-6.16469
441	NAVSAISNASLALDI	TvY486_0045910	31	1051.76	1.06268	8.57938	1.11518	0.270109	0.913603	-5.11263
442	QAVVASLQNVSENAA	TvY486_0035600	SCG	175.421	-0.05449	5.88624	-0.0539401	0.957212	0.99448	-5.64338
443	VQEAKKHEDSAGAEV	TvY486_0017880	42	619.377	-0.455503	8.13411	-0.872751	0.384933	0.976714	-5.93319
444	VRSVICGAGRKSEGN	TvY486_0023590	31	728.509	0.662097	8.14228	1.23317	0.219945	0.872195	-5.51593
445	KSGHVHVNLQAALDK	TvY486_0013330	SCG	1027.68	-0.137544	7.9233	-0.15708	0.875779	0.99448	-5.79562
446	AEGTQNQGNGNSEKP	TvY486_0030430	SCG	1022.8	-0.868352	8.3306	-1.3406	0.18371	0.833812	-5.23651
447	ESKVVAARREIFAFK	TvY486_0900440	34	548.866	0.312196	8.09213	0.602496	0.548222	0.976714	-6.07999
448	ASNDIDKSPVQAVVA	TvY486_0004080	SCG	344.804	-1.08051	6.83675	-0.876346	0.385302	0.976714	-5.22573
449	ALTKTRALLDNATNS	TvY486_0018070	SCG	431.172	-1.76483	6.77845	-1.9217	0.0602427	0.737012	-4.11202
450	DANSAEKVAESSVAN	TvY486_0016150	30	364.534	-0.367479	6.69544	-0.416239	0.678827	0.976714	-5.75741
451	YTEGDNAWSGQSGGE	TvY486_0043780	32	1054.54	-0.227244	8.93192	-0.544984	0.586608	0.976714	-6.34072
452	AVDERDRLRALSMDV	TvY486_1101450	44	555.906	0.248747	8.35716	0.590583	0.555841	0.976714	-6.26584
453	KSAVALRDFQMVVDK	TvY486_0040160	28	1589.7	0.179816	8.49215	0.360225	0.719409	0.976714	-6.1688
454	SDNVTKIIAEVVSTN	TvY486_0018070	SCG	652.858	0.22833	7.26802	0.140459	0.888802	0.99448	-5.33358
455	TLYSLLEVSRVGEEV	TvY486_0001040	42	1742.15	-0.973869	9.60347	-1.91885	0.057302	0.737012	-4.5719
456	GQGATPVQVAAGTNA	TvY486_1103920	SCG	356.657	0.499113	7.05189	0.669606	0.505446	0.976714	-5.75511
457	CNTIVVLSVSANETQ	TvY486_0004080	SCG	351.811	0.720134	7.45749	0.631271	0.530433	0.976714	-5.43592
458	KLFTNKGSSSTESNS	TvY486_0037600	30	1541.33	1.96749	7.77251	2.61265	0.011019	0.403248	-2.85212
459	NLKGTADGVQSESGS	TvY486_0003690	34	1022.92	0.846259	8.67267	1.59374	0.113864	0.821853	-5.09293
460	TSLFVKEGRANDALF	TvY486_0014260	31	818.459	-0.432629	8.67187	-0.903405	0.36855	0.976714	-5.92832
461	LVVALLCARAGASSN	TvY486_1101450	44	433.498	0.0708244	7.0136	0.0598715	0.952468	0.99448	-5.59846
462	FKKASLAMDKLVSEM	TvY486_0016160	SCG	656.178	-0.626914	8.42374	-1.40837	0.161464	0.833812	-5.47273
463	AGSHSERAAAYAEES	TvY486_0036690	44	869.287	-1.37938	7.32164	-2.35899	0.0202693	0.506732	-3.59943
464	IVVGFQECKSTTSAN	TvY486_0039510	SCG	562.225	0.221799	7.27419	0.274335	0.784603	0.982844	-5.89033
465	YDWVRFSAALEVVFE	TvY486_0018070	SCG	781.655	0.0471704	8.79108	0.103095	0.918049	0.99448	-6.37763
466	IYGESRKLIDNANQL	TvY486_0003690	34	632.527	-0.515639	7.87375	-0.515419	0.607909	0.976714	-5.50538
467	LAKAAAVLRTNANAH	TvY486_0029730	SCG	360.405	NA	6.71625	NA	NA	NA	NA
468	AKLANEAGAEASEVV	TvY486_0040160	28	716.041	0.338699	8.01578	0.503771	0.6159	0.976714	-5.93028
469	IKSTYNDTQSNATTC	TvY486_0031450	30	1417.79	-0.513306	8.07706	-0.707249	0.48137	0.976714	-5.85477
470	GGGDVKKTKVYNSAN	TvY486_0016150	30	897.142	-0.727616	7.77717	-0.671668	0.504291	0.976714	-5.43015
471	VFEKNLELTKSSASN	TvY486_0004080	SCG	586.542	-0.272704	7.84279	-0.321226	0.749137	0.976714	-5.72548
472	HGIAEKKLNNSTELG	TvY486_0016900	31	473.674	0.601728	8.01996	0.646653	0.520207	0.976714	-5.58301
473	GSTTFEATRLKLDKI	TvY486_0016150	30	1005.04	-0.947515	9.03229	-1.67331	0.0977026	0.794361	-4.83319
474	CNFKRGEGLNCNITE	TvY486_0030430	SCG	563.782	0.114302	7.86096	0.187965	0.851405	0.992297	-6.14631
475	KQKRYWNSTNPGEGE	TvY486_0403920	SCG	834.016	-0.456692	8.51378	-1.02889	0.305458	0.945555	-5.89935
476	ANFSLVKAEKVANDT	TvY486_0028850	42	319.957	0.909761	6.54963	0.826802	0.41228	0.976714	-5.28153
477	NAVQAANNSLLASNN	TvY486_0038800	30	785.958	1.13933	6.35137	0.725939	0.471403	0.976714	-5.12328
478	KASLAMDKLVSEMAE	TvY486_0016160	SCG	1115.3	0.357776	7.96739	0.787648	0.432469	0.976714	-6.122
479	DMLPLLDGWRADANL	TvY486_0003740	SCG	534.332	0.2132	7.96276	0.436981	0.663015	0.976714	-6.18565
480	PNITWIGEAKMDSVV	TvY486_0040160	28	1124.22	-0.73928	9.35571	-1.85748	0.0653896	0.748705	-4.80226
481	RREAKEETDVVSSVS	TvY486_0028510	34	1011.51	-1.46047	8.38447	-2.06362	0.0428748	0.684806	-4.01655
482	VVDKCDPLYQQFLDV	TvY486_0040160	28	1719.24	-1.11005	9.46003	-0.926275	0.358504	0.976714	-5.21425
483	IPKEAAEAAMETSGD	TvY486_0037990	34	687.422	-0.292424	7.94781	-0.588076	0.557794	0.976714	-6.13085
484	SIANVDAFHGMDKVV	TvY486_0036690	44	947.931	-1.00596	8.71781	-2.15343	0.0336654	0.684806	-4.08359
485	KSALNWLGKANSSTI	TvY486_0029750	30	827.182	-0.143308	7.07495	-0.131657	0.895774	0.99448	-5.5723
486	DSNDFLCGNFYENAN	TvY486_0017990	28	727.81	0.479178	6.98458	0.304912	0.76184	0.979996	-5.27018
487	HFRDNYENMLVANAP	TvY486_0035600	SCG	542.424	0.478881	7.19083	0.642804	0.522546	0.976714	-5.82879
488	VASYANESMSAANEI	TvY486_0045490	44	543.478	0.123413	7.75837	0.182822	0.855507	0.992297	-6.04692
489	GWRDQVEYIGDLFSV	TvY486_0042890	32	1919.91	-0.447066	10.0093	-1.13241	0.259563	0.90809	-5.7858
490	SEAQTFINTASTNSS	TvY486_0006050	31	343.095	2.15497	6.41715	1.06919	0.292428	0.934145	-4.88564
491	NDGNELCDMLARGAN	TvY486_0008460	30	920.868	0.0140191	8.20984	0.0263733	0.979016	0.995788	-6.25046
492	LNYNSANFELDNAEQ	TvY486_0008460	30	294.058	0.438209	7.20048	0.467453	0.642232	0.976714	-5.99078
493	HSDVSCKFLNSADAP	TvY486_0004900	36	985.861	1.08626	6.90718	0.507198	0.615075	0.976714	-5.23817
494	WLPNITWIGEAKMDS	TvY486_0040160	28	662.507	-0.279873	8.95791	-0.795724	0.427442	0.976714	-6.22754
495	QIVSAYNKSEETSLI	TvY486_0403920	SCG	771.206	1.91604	7.81962	1.12902	0.264504	0.910718	-4.83272
496	EANADSVKSAADDSE	TvY486_0023840	30	241.129	0.788404	6.40886	0.932673	0.354857	0.976714	-5.45542
497	NKHGIAEKKLNNSTE	TvY486_0016900	31	970.656	0.147746	7.41651	0.192248	0.848187	0.992297	-5.94036
498	TQVSSLFETLDTIAT	TvY486_0900440	34	530.896	0.895971	8.02931	0.863996	0.391414	0.976714	-5.27217
499	IEKDITHLLDQVFTN	TvY486_0004080	SCG	504.037	0.325798	7.52261	0.316027	0.753298	0.976714	-5.61963
500	QLGEPSGTENGTGAS	TvY486_0006230	SCG	1032.27	0.202221	8.62273	0.349543	0.72741	0.976714	-6.12558
501	ENEETNDKIESTNVG	TvY486_0023840	30	420.853	0.0563585	7.21723	0.0643667	0.948862	0.99448	-5.80964
502	YAESLLYEPVSRGGQ	TvY486_0004900	36	505.745	-0.0220481	8.21595	-0.0539163	0.957089	0.99448	-6.37608
503	PLVVACGPTSAHGAN	TvY486_1103920	SCG	483.477	0.242873	6.60122	0.279006	0.781251	0.982844	-5.70928
504	RQCHVKYKDRLTKDK	TvY486_0029750	30	557.91	-0.303478	7.54338	-0.515153	0.607656	0.976714	-6.09259
505	NWLPNITWIGEAKMD	TvY486_0040160	28	777.965	-0.00744324	8.97552	-0.0196445	0.984356	0.995788	-6.51984
506	SVSANETQLVENTLV	TvY486_0004080	SCG	328.091	0.605133	7.05824	0.297663	0.767985	0.981221	-5.2803
507	NDTQSNATTCQSVFN	TvY486_0031450	30	530.788	-0.627885	7.07179	-0.540094	0.591439	0.976714	-5.46003
508	EAQTFINTASTNSSE	TvY486_0006050	31	591.737	0.160076	7.33521	0.178856	0.858599	0.992297	-5.8698
509	FQECKSTTSANFEVA	TvY486_0039510	SCG	523.796	-0.199457	7.92719	-0.181064	0.856938	0.992297	-5.62343
510	NVLNSTARQEAAANV	TvY486_0032760	30	318.145	0.173793	6.71148	0.138742	0.890235	0.99448	-5.55037
511	CQKINGEGAGSQADD	TvY486_0037990	34	433.244	0.500047	7.76093	0.923254	0.358076	0.976714	-5.92445
512	ESERNATEAANTSNI	TvY486_0031450	30	1359.65	-1.8325	7.86822	-1.72179	0.090441	0.776173	-4.35115
513	ETNEVVQSVTDAISQ	TvY486_0007870	30	582.299	-3.47511	7.65531	-2.42208	0.0184714	0.505765	-3.14905
514	ASQMAEDAATSVAGT	TvY486_0045490	44	403.081	1.24534	7.40543	1.40357	0.164689	0.833812	-5.00806
515	TILPRLNGILKNSTN	TvY486_0035600	SCG	494.506	-1.86466	7.19916	-1.66161	0.102981	0.800191	-4.40434
516	EDGSVSGSEVSSSPL	TvY486_0045490	44	901.951	-0.255252	8.69202	-0.291672	0.771245	0.981221	-5.91798
517	ANADSVKSAADDSER	TvY486_0023840	30	722.977	-0.162516	8.41384	-0.36103	0.718691	0.976714	-6.34375
518	KCSKGDGLSSPLTTN	TvY486_0025790	SCG	743.813	0.700979	7.01593	0.738564	0.463152	0.976714	-5.50698
519	GIACNTIVVLSVSAN	TvY486_0035600	SCG	439.254	1.2834	6.40365	0.797297	0.429378	0.976714	-5.07012
520	QASIANVDAFHGMDK	TvY486_0036690	44	525.711	-0.169998	8.42848	-0.356604	0.722125	0.976714	-6.25155
521	VDTLRHAKGLNATEM	TvY486_0016150	30	612.366	0.253813	7.94744	0.500357	0.617902	0.976714	-6.21195
522	HESTVAQNANQLGEP	TvY486_0006230	SCG	746.551	-0.552742	7.8063	-0.648708	0.518651	0.976714	-5.71133
523	MLDTCRTSIDKLKEY	TvY486_0900440	34	738.614	-0.258426	8.74429	-0.615154	0.539618	0.976714	-6.23624
524	SGQSGGEIGGLFNVE	TvY486_0043780	32	584.664	-0.33042	8.20705	-0.651611	0.516012	0.976714	-6.14091
525	TSAEINATEASTNYY	TvY486_0013330	SCG	998.6	-0.0565876	8.42915	-0.0843694	0.932944	0.99448	-6.15033
526	AIADKVLRDMKSTND	TvY486_0016870	42	684.416	0.0396411	7.70237	0.0560659	0.955436	0.99448	-6.11699
527	HDMLPLLDGWRADAN	TvY486_0003740	SCG	559.991	-0.204113	7.88379	-0.344244	0.731351	0.976714	-6.22349
528	LLVFVCCSFVCSQGE	TvY486_0029730	SCG	606.623	-0.524987	7.86965	-0.95939	0.339677	0.971712	-5.78133
529	LQLDRVYRYVGVLYM	TvY486_0403920	SCG	1543.69	0.106275	9.48043	0.271663	0.786287	0.982844	-6.43717
530	GHGLITARKAGDGAD	TvY486_0041320	44	1518.95	-0.521766	8.31998	-1.1113	0.268489	0.913603	-5.86654
531	PEPNTSTCGEAAANV	TvY486_1101450	44	578.718	0.0611458	7.41125	0.0796096	0.936754	0.99448	-5.99493
532	RALARLGQFARDVDK	TvY486_0029700	34	882.327	-0.0586609	8.74415	-0.135583	0.892356	0.99448	-6.44472
533	NMSSVNSANNTVTEY	TvY486_0018070	SCG	816.629	-0.284573	8.10811	-0.534145	0.594604	0.976714	-6.11183
534	ANLSGVESVTSSPRY	TvY486_0018070	SCG	780.601	0.584313	8.49937	1.16609	0.246101	0.901324	-5.66478
535	KNIAAANESMETTTT	TvY486_0031450	30	1605.05	1.19187	7.9626	1.20865	0.23081	0.885249	-5.13953
536	DGSTTFEATRLKLDK	TvY486_0016150	30	742.749	-0.0224423	7.87749	-0.0366744	0.970838	0.995788	-6.14824
537	GLGALADTTGSVSEK	TvY486_1101450	44	1020.58	0.168195	8.36102	0.291347	0.771325	0.981221	-6.24255
538	VSCASEAAEESSCTP	TvY486_0001010	SCG	511.946	-0.513351	7.14655	-0.723487	0.471465	0.976714	-5.88288
539	TASTNSSEMKSADVV	TvY486_0006050	31	533.637	-0.593445	7.67351	-0.704373	0.483908	0.976714	-5.78338
540	AAKLFASGDISSANE	TvY486_0007870	30	483.451	0.426137	7.46156	0.672571	0.503209	0.976714	-5.94941
541	LNMSSVNSANNTVTE	TvY486_0018070	SCG	670.163	-0.024966	7.75261	-0.0383636	0.969512	0.995788	-6.06886
542	VDVASTTVNTAVDDM	TvY486_0037600	30	737.058	0.131255	8.03385	0.228738	0.819622	0.992297	-6.16732
543	SDAVDTDNCGVDNDG	TvY486_0002990	31	598.077	-0.249186	7.77972	-0.441721	0.65984	0.976714	-6.13963
544	SMYSRISRAIANANT	TvY486_0008460	30	328.043	-0.242445	6.7197	-0.195107	0.846365	0.992297	-5.6866
545	LENLDFTHAPTACAN	TvY486_0001040	42	700.82	-1.93055	7.43391	-2.12896	0.0377529	0.684806	-3.80763
546	AVEDEQYIMDVKASI	TvY486_0025790	SCG	797.07	-0.730033	8.62263	-1.41467	0.160541	0.833812	-5.30238
547	LLEVSRVGEEVSNNL	TvY486_0001040	42	1004.21	-0.677494	8.72365	-0.446725	0.656895	0.976714	-5.2864
548	ERNSTYADELSANAS	TvY486_0041320	44	315.596	-0.531154	6.57411	-0.364736	0.716708	0.976714	-5.29437
549	GLGGAAHGRGAQVGA	TvY486_0045490	44	601.741	0.361393	7.84658	0.524364	0.601375	0.976714	-6.01498
550	VNRQSESAQANAASV	TvY486_0016870	42	289.298	-0.122999	6.07956	-0.0747257	0.940757	0.99448	-5.31378
551	VKSALNWLGKANSST	TvY486_0029750	30	264.863	-0.146332	6.69662	-0.188103	0.851464	0.992297	-5.89587
552	EGAQNQGKKAEGTQN	TvY486_0030430	SCG	757.6	-1.07723	7.44635	-1.09644	0.276815	0.919611	-5.24974
553	VGFQECKSTTSANFE	TvY486_0039510	SCG	455.245	-0.569746	7.4095	-0.576528	0.566282	0.976714	-5.63446
554	NNKTITSDVNKDDFM	TvY486_0014260	31	930.112	-0.0740174	8.6905	-0.177608	0.859357	0.992297	-6.3936
555	QKAVKVAEEAAAAAV	TvY486_0029730	SCG	517.22	-0.16494	6.71725	-0.130227	0.896943	0.99448	-5.53216
556	NSAEKVAESSVANAF	TvY486_0016150	30	499.964	-0.507014	6.87426	-0.469842	0.640689	0.976714	-5.51524
557	KDCHRVAYNCSNNST	TvY486_0006050	31	1404.76	0.0654271	6.91286	0.0554111	0.956051	0.99448	-5.52413
558	NKLFTNKGSSSTESN	TvY486_0037600	30	893.791	0.457809	7.24192	0.461493	0.646087	0.976714	-5.68104
559	LASAPRNQYSLLLDK	TvY486_0040160	28	752.92	-0.125807	8.43038	-0.242198	0.809197	0.992086	-6.28322
560	SLARQLWGLSASIDR	TvY486_0029730	SCG	870.742	0.0780523	9.08957	0.196393	0.84457	0.992297	-6.47023
561	MYSRISRAIANANTA	TvY486_0008460	30	298.454	-0.0095459	6.13865	-0.0120197	0.990455	0.995788	-5.86985
562	ARMALCPIIAGRIDM	TvY486_1101450	44	972.879	-0.252144	9.20497	-0.656945	0.512265	0.976714	-6.27262
563	ANLTSIMAINITNAA	TvY486_0003740	SCG	160.873	-0.21119	5.93381	-0.249018	0.804367	0.992086	-5.73144
564	CGGREYEPFKAFDNN	TvY486_0044820	37	957.686	0.34956	8.41703	0.509643	0.612083	0.976714	-5.83101
565	TSDNATLSASSDAEE	TvY486_0036690	44	449.196	-0.70934	6.79516	-0.881714	0.381452	0.976714	-5.50635
566	NGQLNETEGLLVVWS	TvY486_0032520	SCG	668.686	-0.112096	8.63371	-0.22748	0.82039	0.992297	-6.44973
567	CQVGNDTNSTAAELS	TvY486_0040160	28	820.407	-0.33043	7.98209	-0.50841	0.612812	0.976714	-5.95265
568	TGTQNSDQLGEPSGT	TvY486_0030430	SCG	636.108	0.373554	8.18234	0.600695	0.549291	0.976714	-6.06711
569	EAGGNDAIAAADAEQ	TvY486_1101450	44	439.62	-0.0843171	6.8033	-0.105552	0.91624	0.99448	-5.97795
570	RLEDTGNFSGKNQSN	TvY486_0025570	32	815.737	NA	7.45414	NA	NA	NA	NA
571	LALLNMSSIDGANNT	TvY486_0004080	SCG	469.551	-2.07375	6.79665	-1.37205	0.176056	0.833812	-4.60968
572	TEWQYDLLRDKIDRI	TvY486_0023840	30	2203.92	-0.452433	10.4153	-1.25724	0.210607	0.859223	-5.74776
573	YKNLLMASLSAENNA	TvY486_0045910	31	330.194	NA	6.66588	NA	NA	NA	NA
574	AANSSDSFTAQTAAN	TvY486_0022040	SCG	270.2	NA	6.27429	NA	NA	NA	NA
575	SANLSGVESVTSSPR	TvY486_0018070	SCG	544.051	0.325258	8.70243	0.651501	0.516023	0.976714	-6.09741
576	ANSSDSFTAQTAANG	TvY486_0022040	SCG	578.213	NA	6.55298	NA	NA	NA	NA
577	AAVGVDAAAAAVEEA	TvY486_0032760	30	962.275	0.721412	7.75515	1.2709	0.207359	0.859223	-5.39893
578	ARKAGDGADKALASV	TvY486_0041320	44	1356.48	-0.36871	7.87815	-0.519504	0.60492	0.976714	-5.94554
579	KNLELTKSSASNDID	TvY486_0004080	SCG	1273.22	0.139731	8.48026	0.23425	0.81539	0.992297	-6.14908
580	MPRHNMGAHDNAGNL	TvY486_0032520	SCG	600.057	-0.0279126	7.86059	-0.0510643	0.959387	0.99448	-6.20369
581	LNKAVNSLESASNAV	TvY486_0038800	30	333.01	0.985639	6.66198	0.675931	0.502201	0.976714	-5.18287
582	FAKQGTGEEADYLFT	TvY486_0032520	SCG	969.156	-0.315903	8.96283	-0.637836	0.524919	0.976714	-6.15605
583	KGDGEAEKTQAEGKS	TvY486_0900440	34	2511.5	0.151199	8.69426	0.316698	0.751997	0.976714	-6.38689
584	PDDCQVGNDTNSTAA	TvY486_0040160	28	695.974	-2.23607	7.32291	-1.60636	0.113629	0.821853	-4.36707
585	KRTSEAEKAAADARA	TvY486_0034550	36	664.302	0.478654	7.44237	0.863806	0.389848	0.976714	-5.99043
586	DGWRADANLTSIMAI	TvY486_0003740	SCG	652.101	-0.416743	7.72211	-0.628053	0.531674	0.976714	-5.90689
587	GAPNENDVGTVRDLV	TvY486_0037640	37	1097.24	-1.24325	8.91842	-1.66701	0.0988769	0.794361	-4.73158
588	AAEEHADRAEAGGND	TvY486_1101450	44	614.975	-0.221921	7.48557	-0.339776	0.734884	0.976714	-6.15688
589	AKLFASGDISSANEN	TvY486_0007870	30	601.587	0.33955	6.86701	0.322497	0.74841	0.976714	-5.83715
590	DSRGRPDISFIADTN	TvY486_0017990	28	439.757	0.118921	7.12875	0.122621	0.902786	0.99448	-5.76871
591	LNNKTITSDVNKDDF	TvY486_0014260	31	528.816	-0.368708	7.67808	-0.322898	0.747859	0.976714	-5.58335
592	YGAPNENDVGTVRDL	TvY486_0037640	37	808.366	-0.186185	8.67676	-0.319518	0.749957	0.976714	-6.19344
593	FKKQESNLGERMAEY	TvY486_0045910	31	1597.49	-0.621958	9.97539	-1.62084	0.106884	0.811456	-5.29962
594	ICNLAKALRGAAANA	TvY486_0017990	28	303.289	-1.00707	6.09073	-0.60455	0.548085	0.976714	-5.19165
595	NDTIFNSFVQDANSL	TvY486_0032760	30	603.761	-2.26724	7.43753	-1.36042	0.179458	0.833812	-4.64246
596	SVNSANNTVTEYLTD	TvY486_0018070	SCG	418.553	-0.595233	7.38246	-0.802464	0.424821	0.976714	-5.77097
597	GAYTVFAAIADDMGQ	TvY486_0039510	SCG	513.078	0.357192	8.10514	0.679705	0.498023	0.976714	-6.2046
598	LASKAVEDEQYIMDV	TvY486_0025790	SCG	967.368	0.147372	9.0325	0.336523	0.737007	0.976714	-6.45852
599	TAVPDDCQVGNDTNS	TvY486_0040160	28	2134.88	-0.332358	9.15672	-0.324184	0.746915	0.976714	-5.73744
600	KHFRDNYENMLVANA	TvY486_0035600	SCG	1145.41	0.387607	7.29299	0.424925	0.672274	0.976714	-5.8079
